# Supplementary material for: Two new species of the Clubiona corticalis-group from Yunnan Province, China (Araneae, Clubionidae)
Source: Zookeys. 2015 Apr 16;(496):15–25. doi: 10.3897/zookeys.496.9223 (PMC4410154; doi:10.3897/zookeys.496.9223)
Supplement: XML Treatment for Clubiona submoralis [file zookeys.496.9223-treatment1.xml]

<!DOCTYPE tp:taxon-treatment
  PUBLIC "-//TaxonX//DTD Taxonomic Treatment Publishing DTD v0 20100105//EN" "tax-treatment-NSO.dtd">
<tp:taxon-treatment xmlns:tp="http://www.plazi.org/taxpub"><tp:treatment-meta><kwd-group><label>Taxon classification</label><kwd><named-content content-type="kingdom">Animalia</named-content></kwd><kwd><named-content content-type="order">Araneae</named-content></kwd><kwd><named-content content-type="family">Clubionidae</named-content></kwd></kwd-group><mixed-citation publication-type="journal"><person-group><name><surname>Wu</surname><given-names>Pan-Long</given-names></name><name><surname>Zheng</surname><given-names>Guo</given-names></name><name><surname>Zhang</surname><given-names>Feng</given-names></name></person-group><article-title>Two new species of the <italic><tp:taxon-name><tp:taxon-name-part taxon-name-part-type="genus">Clubiona</tp:taxon-name-part> <tp:taxon-name-part taxon-name-part-type="species">corticalis</tp:taxon-name-part></tp:taxon-name></italic>-group from Yunnan Province, China (<tp:taxon-name><tp:taxon-name-part taxon-name-part-type="order">Araneae</tp:taxon-name-part></tp:taxon-name>, <tp:taxon-name><tp:taxon-name-part taxon-name-part-type="family">Clubionidae</tp:taxon-name-part></tp:taxon-name>)</article-title><source>Zookeys</source><day>16</day><month>4</month><year>2015</year><volume>2015</volume><issue>496</issue><fpage>15</fpage><lpage>25</lpage><pub-id pub-id-type="doi">10.3897/zookeys.496.9223</pub-id></mixed-citation></tp:treatment-meta><tp:nomenclature><tp:taxon-name>
                        <tp:taxon-name-part taxon-name-part-type="genus">Clubiona</tp:taxon-name-part>
                        <tp:taxon-name-part taxon-name-part-type="species">submoralis</tp:taxon-name-part>
                        <object-id xmlns:xlink="http://www.w3.org/1999/xlink" content-type="zoobank" xlink:type="simple">http://zoobank.org/3299A436-1170-4959-9BE3-95190B84F461</object-id>
                    </tp:taxon-name><tp:taxon-status xmlns:xlink="http://www.w3.org/1999/xlink" xlink:type="simple">sp. n.</tp:taxon-status><xref ref-type="fig" rid="F1">Figs 1–7</xref><xref ref-type="fig" rid="F2">, 8–12</xref></tp:nomenclature><tp:treatment-sec sec-type="Type material"><title>Type material.</title><p>Holotype ♂, CHINA, Yunnan Province, Xishuangbanna Prefecture, Mengla County, Menglun Town, XTBG (Xishuangbanna Tropical Botanical Garden), Yunnan Rubber Plantation (575 m; <named-content xmlns:xlink="http://www.w3.org/1999/xlink" content-type="dwc:verbatimCoordinates" xlink:type="simple">21°54.46'N, 101°15.98'E</named-content>), 21 July 2007, Guo Zheng leg. Paratypes: 9 ♂, 10 ♀, same data as holotype.</p></tp:treatment-sec><tp:treatment-sec sec-type="Diagnosis"><title>Diagnosis.</title><p>Among the Chinese species of the <italic><tp:taxon-name><tp:taxon-name-part taxon-name-part-type="species">corticalis</tp:taxon-name-part></tp:taxon-name></italic>-group, this new species resembles <italic><tp:taxon-name><tp:taxon-name-part taxon-name-part-type="genus">Clubiona</tp:taxon-name-part> <tp:taxon-name-part taxon-name-part-type="species">moralis</tp:taxon-name-part></tp:taxon-name></italic>, but differs by: a wider and triangular embolus (filiform and coiled in <italic><tp:taxon-name><tp:taxon-name-part taxon-name-part-type="genus">Clubiona</tp:taxon-name-part> <tp:taxon-name-part taxon-name-part-type="species">moralis</tp:taxon-name-part></tp:taxon-name></italic>), presence of only one round, black marking on tegulum (several fan-shaped markings in <italic><tp:taxon-name><tp:taxon-name-part taxon-name-part-type="genus">Clubiona</tp:taxon-name-part> <tp:taxon-name-part taxon-name-part-type="species">moralis</tp:taxon-name-part></tp:taxon-name></italic>); fertilization ducts opening in the medio-ventral side of the spermathecae (anteriorly in <italic><tp:taxon-name><tp:taxon-name-part taxon-name-part-type="genus">Clubiona</tp:taxon-name-part> <tp:taxon-name-part taxon-name-part-type="species">moralis</tp:taxon-name-part></tp:taxon-name></italic>); and the spermathecae almost as large as the bursae (the bursae twice longer than the spermathecae in <italic><tp:taxon-name><tp:taxon-name-part taxon-name-part-type="genus">Clubiona</tp:taxon-name-part> <tp:taxon-name-part taxon-name-part-type="species">moralis</tp:taxon-name-part></tp:taxon-name></italic>) (Figs <xref ref-type="fig" rid="F1">3</xref>–<xref ref-type="fig" rid="F2">12</xref>).</p><fig id="F1" position="float" orientation="portrait"><label>Figures 1–7.</label><caption><p><italic><tp:taxon-name><tp:taxon-name-part taxon-name-part-type="genus">Clubiona</tp:taxon-name-part> <tp:taxon-name-part taxon-name-part-type="species">submoralis</tp:taxon-name-part></tp:taxon-name></italic> sp. n. <bold>1</bold> male habitus, dorsal view <bold>2</bold> female habitus, dorsal view <bold>3</bold> epigyne, ventral view <bold>4</bold> vulva <bold>5</bold> left male palp, ventral view <bold>6</bold> same, dorsal view, showing tibial apophysis <bold>7</bold> same, retrolateral view. Scale bars: 1 mm (<bold>1–2</bold>); 0.2 mm (<bold>3–7</bold>).</p></caption><graphic xmlns:xlink="http://www.w3.org/1999/xlink" xlink:href="zookeys-496-015-g001.jpg" position="float" orientation="portrait" xlink:type="simple" id="oo_42017.jpg"/></fig><fig id="F2" position="float" orientation="portrait"><label>Figures 8–12.</label><caption><p><italic><tp:taxon-name><tp:taxon-name-part taxon-name-part-type="genus">Clubiona</tp:taxon-name-part> <tp:taxon-name-part taxon-name-part-type="species">submoralis</tp:taxon-name-part></tp:taxon-name></italic> sp. n. <bold>8</bold> epigyne, ventral view <bold>9</bold> vulva <bold>10</bold> left male palp, ventral view <bold>11</bold> tibial apophysis, dorsal view <bold>12</bold> left male palp, retrolateral view. Scale bars: 0.25 mm (<bold>8–12</bold>).</p></caption><graphic xmlns:xlink="http://www.w3.org/1999/xlink" xlink:href="zookeys-496-015-g002.jpg" position="float" orientation="portrait" xlink:type="simple" id="oo_42018.jpg"/></fig></tp:treatment-sec><tp:treatment-sec sec-type="Etymology"><title>Etymology.</title><p>The species name refers to a close resemblance between the new species and <italic><tp:taxon-name><tp:taxon-name-part taxon-name-part-type="genus">Clubiona</tp:taxon-name-part> <tp:taxon-name-part taxon-name-part-type="species">moralis</tp:taxon-name-part></tp:taxon-name></italic>.</p></tp:treatment-sec><tp:treatment-sec sec-type="Description"><title>Description.</title><p>Male. Total length 4.36–4.86. Holotype (Fig. <xref ref-type="fig" rid="F1">1</xref>): body 4.73 long; carapace 2.14 long, 1.96 wide; abdomen 2.49 long, 1.30 wide. Carapace brown. Median furrow longitudinal. In dorsal view, anterior eye row recurved, posterior eye row recurved. Eye sizes and interdistances: AME 0.10, ALE 0.11, PME 0.11, PLE 0.10; AME–AME 0.07, AME–ALE 0.06, PME–PME 0.27, PME–PLE 0.15. MOA 0.31 long, front 0.30 wide, back 0.48 wide. Chelicerae dark brown, promargin with six teeth, retromargin with three teeth. Endites brown, longer than wide. Labium dark brown, longer than wide. Sternum 1.19 long, 0.80 wide. Abdomen oval, brown, with conspicuous anterior tufts of hairs, dorsum with fine brown hairs. Legs yellow, both tibia I and II with two pairs of ventral spines, both metatarsi I and II with one pair of ventral spines. Measurements of legs: I 5.50 (1.55, 0.75, 1.57, 1.07, 0.56), II 6.02 (1.65, 0.80, 1.80, 1.21, 0.56), III 4.73 (1.26, 0.61, 1.13, 1.30, 0.43), IV 6.73 (1.78, 0.71, 1.65, 2.01, 0.58).</p><p>Palp (Figs <xref ref-type="fig" rid="F1">5–7</xref>, <xref ref-type="fig" rid="F2">10–12</xref>). Femur unmodified; patella swollen, almost globular, twice wider than tibia, and 1.5 wider than femur, with short and rounded pro- and retrolateral apophyses, retrolateral side with short modified spines near the base; tibia with small retro-ventral membranous apophysis. Cymbium longer than tegulum. Tegulum inflated, with a round, black marking medially; embolus short, wide, almost triangular in ventral view; conductor membranous, folded in the middle position, and almost threefold longer than wide.</p><p>Female. Total length 4.45–4.92. One paratype (Fig. <xref ref-type="fig" rid="F1">2</xref>) measured, body 4.47 long; carapace 1.87 long, 1.43 wide; abdomen 2.49 long, 1.39 wide. Eye sizes and interdistances: AME 0.10, ALE 0.11, PME 0.09, PLE 0.07; AME–AME 0.08, AME–ALE 0.04, PME–PME 0.24, PME–PLE 0.14. MOA 0.22 long, front 0.23 wide, back 0.41 wide. Sternum 0.96 long, 0.70 wide. Measurements of legs: I 4.53 (1.31, 0.66, 1.21, 0.84, 0.51), II 5.14 (1.48, 0.74, 1.41, 0.97, 0.54), III 4.22 (1.25, 0.57, 0.90, 1.13, 0.37), IV 6.14 (1.66, 0.70, 1.40, 1.89, 0.49). Coloration lighter than in male. Other characters as in male.</p><p>Epigyne (Figs <xref ref-type="fig" rid="F1">3–4</xref>, <xref ref-type="fig" rid="F2">8–9</xref>). Copulatory openings located anteriorly; in ventral view, the anterior part of copulatory ducts well visible and extending posteriorly, then connecting to bursae; spermathecae located anterior to bursae, both of them almost spherical, and with the same size as bursae.</p></tp:treatment-sec><tp:treatment-sec sec-type="Distribution"><title>Distribution.</title><p>China (Yunnan).</p></tp:treatment-sec></tp:taxon-treatment>
