# Supplementary material for: Two new species of the Clubiona corticalis-group from Yunnan Province, China (Araneae, Clubionidae)
Source: Zookeys. 2015 Apr 16;(496):15–25. doi: 10.3897/zookeys.496.9223 (PMC4410154; doi:10.3897/zookeys.496.9223)
Supplement: XML Treatment for Clubiona pollicaris [file zookeys.496.9223-treatment2.xml]

<!DOCTYPE tp:taxon-treatment
  PUBLIC "-//TaxonX//DTD Taxonomic Treatment Publishing DTD v0 20100105//EN" "tax-treatment-NSO.dtd">
<tp:taxon-treatment xmlns:tp="http://www.plazi.org/taxpub"><tp:treatment-meta><kwd-group><label>Taxon classification</label><kwd><named-content content-type="kingdom">Animalia</named-content></kwd><kwd><named-content content-type="order">Araneae</named-content></kwd><kwd><named-content content-type="family">Clubionidae</named-content></kwd></kwd-group><mixed-citation publication-type="journal"><person-group><name><surname>Wu</surname><given-names>Pan-Long</given-names></name><name><surname>Zheng</surname><given-names>Guo</given-names></name><name><surname>Zhang</surname><given-names>Feng</given-names></name></person-group><article-title>Two new species of the <italic><tp:taxon-name><tp:taxon-name-part taxon-name-part-type="genus">Clubiona</tp:taxon-name-part> <tp:taxon-name-part taxon-name-part-type="species">corticalis</tp:taxon-name-part></tp:taxon-name></italic>-group from Yunnan Province, China (<tp:taxon-name><tp:taxon-name-part taxon-name-part-type="order">Araneae</tp:taxon-name-part></tp:taxon-name>, <tp:taxon-name><tp:taxon-name-part taxon-name-part-type="family">Clubionidae</tp:taxon-name-part></tp:taxon-name>)</article-title><source>Zookeys</source><day>16</day><month>4</month><year>2015</year><volume>2015</volume><issue>496</issue><fpage>15</fpage><lpage>25</lpage><pub-id pub-id-type="doi">10.3897/zookeys.496.9223</pub-id></mixed-citation></tp:treatment-meta><tp:nomenclature><tp:taxon-name>
                        <tp:taxon-name-part taxon-name-part-type="genus">Clubiona</tp:taxon-name-part>
                        <tp:taxon-name-part taxon-name-part-type="species">pollicaris</tp:taxon-name-part>
                        <object-id xmlns:xlink="http://www.w3.org/1999/xlink" content-type="zoobank" xlink:type="simple">http://zoobank.org/A815DA83-1925-4B07-BB84-D2DC0D5DA3C8</object-id>
                    </tp:taxon-name><tp:taxon-status xmlns:xlink="http://www.w3.org/1999/xlink" xlink:type="simple">sp. n.</tp:taxon-status><xref ref-type="fig" rid="F3">Figs 13–16</xref><xref ref-type="fig" rid="F4">, 17–19</xref><xref ref-type="fig" rid="F5">, 23–27</xref><!--PageBreak--><!--PageBreak--><!--PageBreak--></tp:nomenclature><tp:treatment-sec sec-type="Type material"><title>Type material.</title><p>Holotype ♂, CHINA, Yunnan Province, Xishuangbanna Prefecture, Mengla County, Menglun Nature Reserve (710 m; <named-content xmlns:xlink="http://www.w3.org/1999/xlink" content-type="dwc:verbatimCoordinates" xlink:type="simple">21°57.70'N, 101°11.89'E</named-content>), 7 August 2007, Guo Zheng leg. Paratypes: 6 ♂, 6 ♀, same data as holotype.</p></tp:treatment-sec><tp:treatment-sec sec-type="Diagnosis"><title>Diagnosis.</title><p>The new species differs from all other <italic><tp:taxon-name><tp:taxon-name-part taxon-name-part-type="genus">Clubiona</tp:taxon-name-part></tp:taxon-name></italic> species by a very long retrolateral femoral apophysis (almost as long as femur) and resembles <italic><tp:taxon-name><tp:taxon-name-part taxon-name-part-type="genus">Clubiona</tp:taxon-name-part> <tp:taxon-name-part taxon-name-part-type="species">qiyunensis</tp:taxon-name-part></tp:taxon-name></italic> (Figs <xref ref-type="fig" rid="F4">20–22</xref>; also see <xref ref-type="bibr" rid="B21">Wu and Zhang (2014)</xref>: 211, f. 13–23), but differs by: a smaller and inconspicuous embolus; the much longer femoral apophysis (in <italic><tp:taxon-name><tp:taxon-name-part taxon-name-part-type="genus">Clubiona</tp:taxon-name-part> <tp:taxon-name-part taxon-name-part-type="species">qiyunensis</tp:taxon-name-part></tp:taxon-name></italic>, femoral apophysis is short, less than diameter of femur); a thumb-shaped prolateral patellar apophysis; anteriorly situated spermathecae; and rectangular bursae (Figs <xref ref-type="fig" rid="F3">15</xref>–<xref ref-type="fig" rid="F4">19</xref>, <xref ref-type="fig" rid="F5">23–27</xref>).</p><fig id="F3" position="float" orientation="portrait"><label>Figures 13–16.</label><caption><p><italic><tp:taxon-name><tp:taxon-name-part taxon-name-part-type="genus">Clubiona</tp:taxon-name-part> <tp:taxon-name-part taxon-name-part-type="species">pollicaris</tp:taxon-name-part></tp:taxon-name></italic> sp. n. <bold>13</bold> male habitus, dorsal view <bold>14</bold> female habitus, dorsal view <bold>15</bold> left male palp, ventral view <bold>16</bold> same, dorsal view, showing patellar apophysis. Scale bars: 1 mm (<bold>13–14</bold>); 0.2 mm (<bold>15, 16</bold>).</p></caption><graphic xmlns:xlink="http://www.w3.org/1999/xlink" xlink:href="zookeys-496-015-g003.jpg" position="float" orientation="portrait" xlink:type="simple" id="oo_42019.jpg"/></fig><fig id="F4" position="float" orientation="portrait"><label>Figures 17–22.</label><caption><p><bold>17–19</bold> <italic><tp:taxon-name><tp:taxon-name-part taxon-name-part-type="genus">Clubiona</tp:taxon-name-part> <tp:taxon-name-part taxon-name-part-type="species">pollicaris</tp:taxon-name-part></tp:taxon-name></italic> sp. n. <bold>17</bold> epigyne, ventral view <bold>18</bold> vulva <bold>19</bold> left male palp, retrolateral view; <bold>20–22</bold> <italic><tp:taxon-name><tp:taxon-name-part taxon-name-part-type="genus">Clubiona</tp:taxon-name-part> <tp:taxon-name-part taxon-name-part-type="species">qiyunensis</tp:taxon-name-part></tp:taxon-name></italic> Xu, Yang &amp; Song, 2003. <bold>20</bold> epigyne, ventral view <bold>21</bold> vulva <bold>22</bold> left male palp, retrolateral view. Scale bars: 0.1 mm (<bold>17, 18</bold>) 0.2 mm (<bold>19–22</bold>).</p></caption><graphic xmlns:xlink="http://www.w3.org/1999/xlink" xlink:href="zookeys-496-015-g004.jpg" position="float" orientation="portrait" xlink:type="simple" id="oo_42020.jpg"/></fig><fig id="F5" position="float" orientation="portrait"><label>Figures 23–27.</label><caption><p><italic><tp:taxon-name><tp:taxon-name-part taxon-name-part-type="genus">Clubiona</tp:taxon-name-part> <tp:taxon-name-part taxon-name-part-type="species">pollicaris</tp:taxon-name-part></tp:taxon-name></italic> sp. n. <bold>23</bold> epigyne, ventral view <bold>24</bold> vulva <bold>25</bold> left male palp, ventral view <bold>26</bold> patellar apophysis, dorsal view <bold>27</bold> left male palp, retrolateral view. Scale bars: 0.25 mm (<bold>23–27</bold>).</p></caption><graphic xmlns:xlink="http://www.w3.org/1999/xlink" xlink:href="zookeys-496-015-g005.jpg" position="float" orientation="portrait" xlink:type="simple" id="oo_42021.jpg"/></fig></tp:treatment-sec><tp:treatment-sec sec-type="Etymology"><title>Etymology.</title><p>The species name is derived from the Latin word “<italic><tp:taxon-name><tp:taxon-name-part taxon-name-part-type="species">pollicaris</tp:taxon-name-part></tp:taxon-name></italic>”, and refers to the prolateral patellar apophysis, which in ventral view is thumb-shaped.</p></tp:treatment-sec><tp:treatment-sec sec-type="Description"><title>Description.</title><p>Male. Total length 3.20–3.49. Holotype (Fig. <xref ref-type="fig" rid="F3">13</xref>) body 3.27 long; carapace 1.51 long, 1.45 wide; abdomen 1.61 long, 0.90 wide. Carapace brown. Median furrow longitudinal. Both anterior and posterior eye row recurved in dorsal view. Eye sizes and interdistances: AME 0.06, ALE 0.10, PME 0.09, PLE 0.08; AME–AME 0.06, AME–ALE 0.03, PME–PME 0.19, PME–PLE 0.08. MOA 0.21 long, front 0.19 wide, back 0.37 wide. Chelicerae brown, promargin with five teeth, retromargin with four teeth. Both endites and labium brown, longer than wide. Sternum 0.83 long, 0.56 wide. Abdomen oval, brown, with conspicuous anterior tufts of hairs, dorsum with fine yellow hairs. Legs brown, both tibia I and II with two pairs of ventral spines, both metatarsi I and II with one pair of ventral spines. Measurements of legs: I 3.09 (0.84, 0.47, 0.83, 0.62, 0.33), II 3.46 (0.90, <!--PageBreak--><!--PageBreak--><!--PageBreak-->0.50, 1.02, 0.69, 0.35), III 2.92 (0.84, 0.43, 0.63, 0.76, 0.26), IV 4.11 (1.18, 0.50, 0.96, 1.15, 0.32).</p><p>Palp (Figs <xref ref-type="fig" rid="F3">15–16</xref>, <xref ref-type="fig" rid="F4">19</xref>, <xref ref-type="fig" rid="F5">25–27</xref>). Femur modified, with long and thin retrolateral apophysis originating from median part, apophysis longer than tibia and subequal in length to femur; patella twice longer and 1.5 wider than tibia, with a round apophysis and thumb-shaped prolateral apophysis; tibia without apophyses; cymbium shorter than tegulum; tegulum inflated; sperm duct obvious, almost straight in retrolateral view; embolus short, originating from the apical tegulum prolaterally, directed almost horizontally.</p><p>Female. Total length 3.12–3.92. One paratype (Fig. <xref ref-type="fig" rid="F3">14</xref>) measured: body 3.90 long, carapace 1.52 long, 1.13 wide; abdomen 2.09 long, 1.18 wide. Eye sizes and interdistances: AME 0.07, ALE 0.09, PME 0.08, PLE 0.07; AME–AME 0.08, AME–ALE 0.05, PME–PME 0.20, PME–PLE 0.12. MOA 0.21 long, front 0.20 wide, back <!--PageBreak-->0.35 wide. Sternum 0.85 long, 0.57 wide. Measurements of legs: I 2.69 (0.84, 0.38, 0.64, 0.51, 0.32), II 3.09 (0.90, 0.46, 0.79, 0.60, 0.34), III 2.63 (0.80, 0.35, 0.55, 0.67, 0.26), IV 3.92 (1.02, 0.50, 0.93, 1.10, 0.37). Coloration slightly lighter than in male; other characters as in male.</p><p>Epigyne (Figs <xref ref-type="fig" rid="F4">17–18</xref>, <xref ref-type="fig" rid="F5">23–24</xref>). Copulatory openings small, located almost in the centre of the epigynal plate; in ventral view copulatory ducts inconspicuous; spermathecae long, tubular and sinuous; bursae large, membranous, almost rectangular.</p></tp:treatment-sec><tp:treatment-sec sec-type="Distribution"><title>Distribution.</title><p>China (Yunnan).</p></tp:treatment-sec><tp:treatment-sec sec-type="Comments"><title>Comments.</title><p>Retrolateral femoral apophysis is known only in three species of <tp:taxon-name><tp:taxon-name-part taxon-name-part-type="family">Clubionidae</tp:taxon-name-part></tp:taxon-name>: <italic><tp:taxon-name><tp:taxon-name-part taxon-name-part-type="genus">Clubiona</tp:taxon-name-part> <tp:taxon-name-part taxon-name-part-type="species">pollicaris</tp:taxon-name-part></tp:taxon-name></italic>, <italic><tp:taxon-name><tp:taxon-name-part taxon-name-part-type="genus">Clubiona</tp:taxon-name-part> <tp:taxon-name-part taxon-name-part-type="species">qiyunensis</tp:taxon-name-part></tp:taxon-name></italic> and <italic><tp:taxon-name><tp:taxon-name-part taxon-name-part-type="genus">Clubiona</tp:taxon-name-part> <tp:taxon-name-part taxon-name-part-type="species">brachyptera</tp:taxon-name-part></tp:taxon-name></italic>.</p></tp:treatment-sec><ref-list><ref id="B21"><mixed-citation xmlns:xlink="http://www.w3.org/1999/xlink" xlink:type="simple"><person-group><name name-style="western"><surname>Wu</surname><given-names>PL</given-names></name><name name-style="western"><surname>Zhang</surname><given-names>F</given-names></name></person-group> (<year>2014</year>) <article-title>A new species of the spider genus <italic><tp:taxon-name><tp:taxon-name-part taxon-name-part-type="genus">Clubiona</tp:taxon-name-part></tp:taxon-name></italic> from China, with description of the male of <italic><tp:taxon-name><tp:taxon-name-part taxon-name-part-type="genus">Clubiona</tp:taxon-name-part> <tp:taxon-name-part taxon-name-part-type="species">qiyunensis</tp:taxon-name-part></tp:taxon-name></italic> (<tp:taxon-name><tp:taxon-name-part taxon-name-part-type="order">Araneae</tp:taxon-name-part></tp:taxon-name>: <tp:taxon-name><tp:taxon-name-part taxon-name-part-type="family">Clubionidae</tp:taxon-name-part></tp:taxon-name>).</article-title><source>Acta Zoologica Academiae Scientiarum Hungaricae</source><volume>60</volume>(<issue>3</issue>): <fpage>207</fpage>–<lpage>215</lpage>.</mixed-citation></ref></ref-list></tp:taxon-treatment>
